# Supplementary material for: Lung Fibroblasts Take up Breast Cancer Cell-derived Extracellular Vesicles Partially Through MEK2-dependent Macropinocytosis
Source: Cancer Res Commun. 2024 Jan 22;4(1):170–81. doi: 10.1158/2767-9764.CRC-23-0316 (PMC10802141; doi:10.1158/2767-9764.CRC-23-0316)
Supplement: Table S1 — Supplementary Table S1 shows the compounds tested in the screen. [file crc-23-0316-s03.xlsx]

## Sheet: Sheet1
Compound (all tested at 200 nM except for Dynasore)	Target	Pathway	Information
Dynasore (80 uM)	Dynamin	Endocytosis	Serving as a positive control in the library screening
Vinblastine sulfate	Microtubule Associated,AChR	Cytoskeletal Signaling	Vinblastine sulfate inhibits microtubule formation and suppresses nAChR activity with IC50 of 8.9 μM in a cell-free assay, used to treat certain kinds of cancer.
Tamoxifen citrate	Estrogen/progestogen Receptor,Autophagy	Endocrinology & Hormones	Tamoxifen Citrate is an antagonist of the estrogen receptor by competitive inhibition of estrogen binding.
Exemestane	Aromatase	Endocrinology & Hormones	Exemestane is an aromatase inhibitor, inhibits human placental and rat ovarian aromatase with IC50 of 30 nM and 40 nM, respectively.
Amifostine	cytoprotective adjuvant		Amifostine (ethiofos) is a cytoprotective adjuvant used in cancer chemotherapy and radiotherapy involving DNA-binding chemotherapeutic agents.
Gefitinib	EGFR	Protein Tyrosine Kinase	Gefitinib (ZD-1839) is an EGFR inhibitor for Tyr1173, Tyr992, Tyr1173 and Tyr992 in the NR6wtEGFR and NR6W cells with IC50 of 37 nM, 37nM, 26 nM and 57 nM, respectively.
Thalidomide	E3 Ligase ,TNF-alpha	Ubiquitin	Thalidomide was introduced as a sedative drug, immunomodulatory agent and also is investigated for treating symptoms of many cancers. Thalidomide inhibits an E3 ubiquitin ligase, which is a CRBN-DDB1-Cul4A complex.
Arsenic trioxide	unknown or vary
Bleomycin sulfate	DNA/RNA Synthesis		Bleomycin Sulfate is a glycopeptide antibiotic and an anticancer agent for squamous cell carcinomas (SCC) with IC50 of 4 nM in UT-SCC-19A cells.
Sirolimus	Autophagy,mTOR	PI3K/Akt/mTOR	Rapamycin (Sirolimus) is a specific mTOR inhibitor with IC50 of ~0.1 nM HEK293 cells.
Erlotinib hydrochloride	Autophagy,EGFR	Protein Tyrosine Kinase	Erlotinib HCl (OSI-744) is an EGFR inhibitor with IC50 of 2 nM in cell-free assays, >1000-fold more sensitive for EGFR than human c-Src or v-Abl.
Paclitaxel	Autophagy,Microtubule Associated	Cytoskeletal Signaling	Paclitaxel is a microtubule polymer stabilizer with IC50 of 0.1 pM in human endothelial cells.
Cabazitaxel	Microtubule Associated	Cytoskeletal Signaling	Cabazitaxel is a semi-synthetic derivative of a natural taxoid that kills cancer cells by inhibiting cell division and growth. Cabazitaxel exerts its effects by inhibiting microtubule growth and assembly, processes that are essential for cells to divide.
Fulvestrant	Estrogen/progestogen Receptor	Endocrinology & Hormones	Fulvestrant is an estrogen receptor (ER) antagonist with IC50 of 0.94 nM in a cell-free assay.
Aminolevulinic acid hydrochloride	Others	Others	5-Aminolevulinic Acid HCl is an intermediate in the porphyrin synthesis pathway, used as a photosensitizing agent and a antineoplastic agent.
Megestrol acetate	Androgen Receptor,Estrogen/progestogen Receptor	Endocrinology & Hormones	Megestrol acetate is a synthetic progestogen, used to treat breast cancer and loss of appetite.
Imiquimod	Immunology & Inflammation related	Immunology & Inflammation	Imiquimod is a novel synthetic agent with immune response modifying activity.
Anastrozole	Aromatase	Endocrinology & Hormones	Anastrozole is a third-generation nonsteroidal selective aromatase inhibitor. It may offer greater selectivity compared with other aromatase inhibitors, being without any intrinsic endocrine effects and with no apparent effect on the synthesis of adrenal steroids.
Allopurinol	ROS	Immunology & Inflammation	Allopurinol is a purine analog inhibitor of the enzyme xanthine oxidase, used to treat gout or kidney stones, and to decrease levels of uric acid.
Mitotane	Others	Others	Mitotane, is an antineoplastic medication used in the treatment of adrenocortical carcinoma.
Letrozole	Aromatase	Endocrinology & Hormones	Letrozole is a third generation inhibitor of aromatase with IC50 of 0.07-20 nM in cell-free assays.It has no effect on the plasma levels of 17α-OH progesterone, thyroid-stimulating hormone (TSH), luteinizing hormone (LH), follicle-stimulating hormone (FSH), or androstenedione and does not affect normal urine electrolyte excretion or thyroid function in clinical studies.
Estramustine phosphate sodium	Microtubule Associated	Cytoskeletal Signaling	Estramustine phosphate sodium is an antitumour drug with a unique dual mode of action. Estrone and estradiol, products of the metabolism of estramustine phosphate sodium, have shown antigonadotrophic activity resulting in reduced testosterone levels. Estramustine(the cytotoxic metabolite produced by dephosphorylation of estramustine phosphate sodium) is an antiprostatic tumor drug with antimicrot…
Celecoxib	COX	Neuronal Signaling	Celecoxib is a selective COX-2 inhibitor with IC50 of 40 nM in Sf9 cells.
Vinorelbine tartrate	Microtubule Associated	Cytoskeletal Signaling	Vinorelbine Tartrate is a semi-synthetic vinca alkaloid, and inhibits mitosis through interaction with tubulin.
Dasatinib	Src,c-Kit,Bcr-Abl	Angiogenesis	Dasatinib Monohydrate is a novel, potent and multi-targeted inhibitor that targets Abl, Src and c-Kit, with IC50 of <1 nM, 0.8 nM and 79 nM, respectively.
Lenalidomide	TNF-alpha	Apoptosis	Lenalidomide (CC-5013) is a TNF-α secretion inhibitor with IC50 of 13 nM in PBMCs.
Crizotinib	ALK,c-Met	Protein Tyrosine Kinase	Crizotinib (PF-02341066) is a potent inhibitor of c-Met and ALK with IC50 of 11 nM and 24 nM in cell-based assays, respectively.
Ixazomib citrate	Proteasome	Proteases	Ixazomib Citrate (MLN9708) immediately hydrolyzed to MLN2238, the biologically active form, on exposure to aqueous solutions or plasma. MLN2238 inhibits the chymotrypsin-like proteolytic (β5) site of the 20S proteasome with IC50/Ki of 3.4 nM/0.93 nM in cell-free assays, less potent to β1 and little activity to β2. Phase 3.
Plerixafor	CXCR	GPCR & G Protein	Plerixafor (AMD3100) is a chemokine receptor antagonist for CXCR4 and CXCL12-mediated chemotaxis with IC50 of 44 nM and 5.7 nM in cell-free assays, respectively.
Dabrafenib mesylate	Raf	MAPK	Dabrafenib Mesylate is the mesylate salt form of dabrafenib, an orally bioavailable inhibitor of B-raf (BRAF) protein with IC50s of 0.8 nM, 3.2 nM and 5 nM for B-Raf (V600E), B-Raf (WT) and C-Raf, respectively.
Cobimetinib	MEK	MAPK	Cobimetinib (GDC-0973, RG7420) is a potent and highly selective MEK1 inhibitor with IC50 of 4.2 nM, showing more than 100-fold selectively for MEK1 over MEK2 and showed no significant inhibition when tested against a panel of more than 100 of serine-threonine and tyrosine kinases. Phase 3.
Larotrectinib	Trk receptor	Protein Tyrosine Kinase	Larotrectinib (Vitrakvi, LOXO-101, ARRY-470) is an ATP-competitive, oral administered and highly selective inhibitor of the <b>tropomyosin-related kinase (TRK) family receptors</b>.
Everolimus	mTOR	PI3K/Akt/mTOR	Everolimus (RAD001) is an mTOR inhibitor of FKBP12 with IC50 of 1.6-2.4 nM in a cell-free assay.
Ixabepilone	Microtubule Associated	Cytoskeletal Signaling	Much like Taxol, Ixabepilone acts to stabilize microtubules.
Bortezomib	Proteasome	Proteases	Bortezomib (PS-341) is a potent 20S proteasome inhibitor with Ki of 0.6 nM. It exhibits favorable selectivity towards tumor cells over normal cells.
Ponatinib	Bcr-Abl,FGFR,PDGFR,VEGFR	Angiogenesis	Ponatinib (AP24534) is a novel, potent multi-target inhibitor of Abl, PDGFRα, VEGFR2, FGFR1 and Src with IC50 of 0.37 nM, 1.1 nM, 1.5 nM, 2.2 nM and 5.4 nM in cell-free assays, respectively.
Vemurafenib	B-Raf	MAPK
ARRY-380	HER2	Protein Tyrosine Kinase	ARRY-380 (ONT-380) is an oral, potent, selective, reversible and ATP-competitive small-molecule inhibitor of ErbB-2 (also called HER2) with IC50s of 8 nM and 7 nM for ErbB-2 and p95 HER2, respectively in cell-based assays, showing ~500-fold selective for HER2 vs EGFR. It has potential antineoplastic activity.
Capmatinib	c-Met	Protein Tyrosine Kinase	Capmatinib (INCB28060) is a novel, ATP-competitive inhibitor of c-MET with IC50 of 0.13 nM in a cell-free assay, inactive against RONβ, as well as EGFR and HER-3. Phase 1.
Brigatinib	ALK	Angiogenesis	Brigatinib (AP26113) is a potent and selective <b>ALK</b> (IC50, 0.6 nM) and <b>ROS1</b> (IC50, 0.9 nM) inhibitor. It also inhibits ROS1, FLT3, and mutant variants of FLT3 (D835Y) and EGFR with lower potentcy.
Pazopanib hydrochloride	c-Kit,PDGFR,VEGFR	Protein Tyrosine Kinase	Pazopanib HCl (GW786034 HCl) is a novel multi-target inhibitor of VEGFR1, VEGFR2, VEGFR3, PDGFR, FGFR, c-Kit and c-Fms with IC50 of 10 nM, 30 nM, 47 nM, 84 nM, 74 nM, 140 nM and 146 nM in cell-free assays, respectively.
Raloxifene	Estrogen/progestogen	Endocrinology & Hormones	Raloxifene is a second generation selective <b>estrogen receptor</b> modulator (SERM) used to prevent osteoporosis in postmenopausal women.
Neratinib	EGFR,HER2	Protein Tyrosine Kinase	Neratinib (HKI-272) is a highly selective HER2 and EGFR inhibitor with IC50 of 59 nM and 92 nM in cell-free assays weakly inhibits KDR and Src, no significant inhibition to Akt, CDK1/2/4, IKK-2, MK-2, PDK1, c-Raf and c-Met. Phase 3.
Docetaxel	Microtubule Associated	Cytoskeletal Signaling	Docetaxel, an analog of paclitaxel, is an inhibitor of depolymerisation of microtubules by binding to stabilized microtubules.
Bosutinib	Src	Angiogenesis	Bosutinib (SKI-606) is a novel, dual Src/Abl inhibitor with IC50 of 1.2 nM and 1 nM in cell-free assays, respectively.
Apalutamide	Androgen Receptor	Endocrinology & Hormones	Apalutamide (ARN-509) is a selective and competitive androgen receptor inhibitor with IC50 of 16 nM in a cell-free assay, useful for prostate cancer treatment. Phase 3.
Gilteritinib	FLT3,TAM Receptor	Protein Tyrosine Kinase	Gilteritinib(ASP2215) is a small-molecule FLT3/AXL inhibitor with IC50 values of 0.29 nM and 0.73 nM for FLT3 and AXL, respectively. It inhibits FLT3 at an IC50 value that was approximately 800-fold more potent than the concentration required to inhibit c-KIT (230 nM).
Selumetinib	MEK	MAPK	Selumetinib (AZD6244) is a potent, highly selective MEK inhibitor with IC50 of 14 nM for MEK1 and Kd value of 530 nM for MEK2. It also inhibits ERK1/2 phosphorylation with IC50 of 10 nM, no inhibition to p38α, MKK6, EGFR, ErbB2, ERK2, B-Raf, etc. Phase 3.
Abiraterone	Androgen Receptor,Estrogen/progestogen Receptor	Endocrinology & Hormones	Abiraterone acetate works by suppressing the production of androgens – specifically it inhibits CYP17A1 – and thereby decreases the production of testosterone.
Enzalutamide	Androgen Receptor	Endocrinology & Hormones	Enzalutamide (MDV3100) is an androgen-receptor (AR) antagonist with IC50 of 36 nM in LNCaP cells.
Axitinib	c-Kit,PDGFR,VEGFR	Protein Tyrosine Kinase	Axitinib is a multi-target inhibitor of VEGFR1, VEGFR2, VEGFR3, PDGFRβ and c-Kit with IC50 of 0.1 nM, 0.2 nM, 0.1-0.3 nM, 1.6 nM and 1.7 nM in Porcine aorta endothelial cells, respectively.
Idelalisib	PI3K	PI3K/Akt/mTOR	Idelalisib (CAL-101, GS-1101) is a selective p110δ inhibitor with IC50 of 2.5 nM in cell-free assays shown to have 40- to 300-fold greater selectivity for p110δ than p110α/β/γ, and 400- to 4000-fold more selectivity to p110δ than C2β, hVPS34, DNA-PK and mTOR.
Ibrutinib	BTK	Angiogenesis	Ibrutinib (PCI-32765) is a potent and highly selective Brutons tyrosine kinase (Btk) inhibitor with IC50 of 0.5 nM in cell-free assays, modestly potent to Bmx, CSK, FGR, BRK, HCK, less potent to EGFR, Yes, ErbB2, JAK3, etc.
Dacomitinib	EGFR	Protein Tyrosine Kinase	Dacomitinib (PF299804, PF299) is a potent, irreversible pan-ErbB inhibitor, mostly to EGFR with IC50 of 6 nM in a cell-free assay, effective against NSCLCs with EGFR or ERBB2 mutations (resistant to gefitinib) as well as those harboring the EGFR T790M mutation. Phase 2.
Duvelisib	PI3K	Angiogenesis	Duvelisib (IPI-145, INK1197) is a novel and selective PI3K δ/γ inhibitor with Ki and IC50 of 23 pM/243 pM and 1 nM/50 nM in cell-free assays, highly selective for PI3K δ/γ than other protein kinases. Phase 3.
Imatinib	PDGFR	Protein Tyrosine Kinase	Imatinib (STI571) is a multi-target inhibitor of tyrosine kinase with inhibition for v-Abl, c-Kit and PDGFR, IC50 values are 0.6 μM, 0.1 μM and 0.1 μM in cell-free or cell-based assays, respectively.
Sunitinib	PDGFR,c-Kit,VEGFR	Protein Tyrosine Kinase	Sunitinib is a multi-targeted RTK inhibitor targeting VEGFR2 (Flk-1) and PDGFRβ with IC50 of 80 nM and 2 nM, and also inhibits c-Kit.
Lenvatinib	VEGFR	Protein Tyrosine Kinase	Lenvatinib (E7080) is a multi-target inhibitor, mostly for VEGFR2(KDR)/VEGFR3(Flt-4) with IC50 of 4 nM/5.2 nM, less potent against VEGFR1/Flt-1, ~10-fold more selective for VEGFR2/3 against FGFR1, PDGFRα/β in cell-free assays. Phase 3.
Trametinib	MEK	MAPK	Trametinib (GSK1120212) is a highly specific and potent MEK1/2 inhibitor with IC50 of 0.92 nM/1.8 nM in cell-free assays, no inhibition of the kinase activities of c-Raf, B-Raf, ERK1/2.
Vandetanib	VEGFR	Protein Tyrosine Kinase	Vandetanib (ZD6474) is a potent inhibitor of VEGFR2 with IC50 of 40 nM in a cell-free assay. It also inhibits VEGFR3 and EGFR with IC50 of 110 nM and 500 nM, respectively. Not sensitive to PDGFRβ, Flt1, Tie-2 and FGFR1 with IC50 of 1.1-3.6 μM. No activity against MEK, CDK2, c-Kit, erbB2, FAK, PDK1, Akt and IGF-1R with IC50 above 10 μM.
Ruxolitinib	JAK	JAK/STAT	Ruxolitinib (INCB018424) is the first potent, selective, JAK1/2 inhibitor to enter the clinic with IC50 of 3.3 nM/2.8 nM in cell-free assays, >130-fold selectivity for JAK1/2 versus JAK3.
Alpelisib	PI3K	PI3K/Akt/mTOR	Alpelisib (BYL719) is a potent and selective PI3Kα inhibitor with IC50 of 5 nM in a cell-free assay, and minimal effect on PI3Kβ/γ/δ. Phase 2.
Entrectinib	Trk receptor,ALK	Protein Tyrosine Kinase	Entrectinib (RXDX-101) is an orally bioavailable pan-TrkA/B/C, ROS1 and ALK inhibitor with IC50 ranging between 0.1 and 1.7 nM. Phase 2.
Osimertinib	EGFR	Protein Tyrosine Kinase	Osimertinib (AZD9291) is an oral, irreversible, and mutant-selective EGFR inhibitor with IC50 of 12.92, 11.44 and 493.8 nM for Exon 19 deletion EGFR, L858R/T790M EGFR, and WT EGFR in LoVo cells, respectively. Phase 3.
Uridine triacetate	Others	Others	Uridine triacetate is an orally active prodrug of the naturally occurring nucleoside uridine. It is used for the treatment of hereditary orotic aciduria (Xuriden), or for the emergency treatment of fluorouracil or capecitabine overdose or toxicity.
Lapatinib	EGFR,HER2	Protein Tyrosine Kinase	Lapatinib, used in the form of Lapatinib Ditosylate, is a potent EGFR and ErbB2 inhibitor with IC50 of 10.8 and 9.2 nM in cell-free assays, respectively.
Afatinib	EGFR,HER2	Protein Tyrosine Kinase	Afatinib (BIBW2992) inhibits EGFR/ErbB irreversibly in vitro with IC50 of 0.5, 0.4, 10, 14, 1 nM for EGFRwt, EGFR L858R , EGFR L858R/T790M ErbB2 (HER2) and ErbB4 (HER4), respectively.
Cabozantinib	c-Met,VEGFR	Protein Tyrosine Kinase	Cabozantinib (XL184, BMS-907351) is a potent VEGFR2 inhibitor with IC50 of 0.035 nM and also inhibits c-Met, Ret, Kit, Flt-1/3/4, Tie2, and AXL with IC50 of 1.3 nM, 4 nM, 4.6 nM, 12 nM/11.3 nM/6 nM, 14.3 nM and 7 nM in cell-free assays, respectively.
Regorafenib	c-RET,VEGFR	Protein Tyrosine Kinase	Regorafenib (BAY 73-4506) is a multi-target inhibitor for VEGFR1, VEGFR2, VEGFR3, PDGFRβ, Kit, RET and Raf-1 with IC50 of 13 nM/4.2 nM/46 nM, 22 nM, 7 nM, 1.5 nM and 2.5 nM in cell-free assays, respectively.
Venetoclax	Bcl-2	Apoptosis	Venetoclax (ABT-199, GDC-0199) is a Bcl-2-selective inhibitor with Ki of <0.01 nM in cell-free assays, >4800-fold more selective versus Bcl-xL and Bcl-w, and no activity to Mcl-1. Phase 3.
Pomalidomide	TNF-alpha	Apoptosis	Pomalidomide inhibits LPS-induced TNF-α release with IC50 of 13 nM in PBMCs.
Lorlatinib	ALK	Protein Tyrosine Kinase	PF-06463922 is a potent, dual ALK/ROS1 inhibitor with Ki of <0.02 nM, <0.07 nM, and 0.7 nM for ROS1, ALK (WT), and ALK (L1196M), respectively. Phase 1.
Nilotinib	Bcr-Abl	Angiogenesis	Nilotinib (AMN-107) is a selective Bcr-Abl inhibitor with IC50 less than 30 nM in Murine myeloid progenitor cells.
Vismodegib	Hedgehog/Smoothened	Stem Cells & Wnt	Vismodegib (GDC-0449) is a potent, novel and specific hedgehog inhibitor with IC50 of 3 nM and also inhibits P-gp with IC50 of 3.0 μM in a cell-free assay.
Carfilzomib	Proteasome	Proteases	Carfilzomib (PR-171) is an irreversible proteasome inhibitor with IC50 of <5 nM in ANBL-6 cells, displayed preferential in vitro inhibitory potency against the ChT-L activity in the β5 subunit, but little or no effect on the PGPH and T-L activities.
Alectinib	ALK	Protein Tyrosine Kinase	Alectinib (CH5424802) is a potent <b>ALK</b> inhibitor with <b>IC50</b> of 1.9 nM in cell-free assays, sensitive to L1196M mutation and higher selectivity for ALK than PF-02341066, NVP-TAE684 and PHA-E429.
Glasdegib	Hedgehog/Smoothened	Stem Cells & Wnt	Glasdegib (PF-04449913) is a potent, and orally bioavailable Smoothened (Smo) inhibitor with IC50 of 5 nM. Phase 2.
Selinexor	CRM1	Transmembrane Transporters	Selinexor (KPT-330) is an orally bioavailable selective CRM1 inhibitor. Phase 2.
Pexidartinib	CSF-1R,c-Kit	Protein Tyrosine Kinase	Pexidartinib (PLX3397) is an oral, potent mutil-targeted receptor tyrosine kinase inhibitor of CSF-1R, Kit, and Flt3 with IC50 of 20 nM, 10 nM and 160 nM, respectively. Phase 3.
Sorafenib	Raf	MAPK	Sorafenib is a multikinase inhibitor of Raf-1, B-Raf and VEGFR-2 with IC50 of 6 nM, 22 nM and 90 nM in cell-free assays, respectively.
Omacetaxine mepesuccinate	STAT	IL-6/JAK1/STAT3 signal pathway	Homoharringtonine is a cytotoxic alkaloid, induces apoptosis and inhibits STAT3 via IL-6/JAK1/STAT3 signal pathway in Gefitinib-resistant lung cancer cells.
Erismodegib	Hedgehog/Smoothened	Stem Cells & Wnt	Sonidegib (Erismodegib, NVP-LDE225) is a Smoothened (Smo) antagonist, inhibiting Hedgehog (Hh) signaling with IC50 of 1.3 nM (mouse) and 2.5 nM (human) in cell-free assays, respectively. Phase 3.
Binimetinib	MEK	MAPK	Binimetinib (MEK162, ARRY-162, ARRY-438162) is a potent inhibitor of MEK1/2 with IC50 of 12 nM in a cell-free assay. Phase 3.
Fedratinib	JAK	JAK/STAT	Fedratinib (SAR302503, TG101348) is a selective inhibitor of JAK2 with IC50 of 3 nM in cell-free assays, 35- and 334-fold more selective for JAK2 versus JAK1 and JAK3. Phase 2.
Ceritinib	ALK	Protein Tyrosine Kinase	Ceritinib (LDK378) is potent inhibitor against ALK with IC50 of 0.2 nM in cell-free assays, shows 40- and 35-fold selectivity against IGF-1R and InsR, respectively. Phase 3.
Acalabrutinib	BTK	Angiogenesis	Acalabrutinib(ACP-196) is a selective second-generation Bruton's tyrosine kinase (BTK) inhibitor with an IC50 of 3 nM, which prevents the activation of the B-cell antigen receptor (BCR) signaling pathway. ACP-196 has improved target specificity over ibrutinib with 323-, 94-, 19- and 9-fold selectivity over the other TEC kinase family members (ITK, TXK, BMX, and TEC, respectively) and no activity …
Avapritinib	PDGFRα D842V mutant
Copanlisib tris-HCl	PI3K	PI3K/Akt/mTOR
Selpercatinib	c-RET	Apoptosis	Selpercatinib (LOXO-292, ARRY-192) is a potent and specific <b>RET</b> inhibitor with IC50 values of 1 nM, 2 nM, 2 nM, 4 nM, 2 nM, 2 nM for WT RET, RET V804M, RET V804L, RET A883F, RET M918T and RET S891A respectively.
Zanubrutinib	BTK	Protein Tyrosine Kinase	Zanubrutinib (BGB-3111) is a potent, specific and irreversible <b>BTK</b> inhibitor that has been shown to have a lower off-target inhibitory activity on other kinases, including ITK, JAK3 and EGFR.
Darolutamide	Androgen Receptor	Endocrinology & Hormones	Darolutamide (ODM-201) is a novel androgen receptor (AR) antagonist that blocks AR nuclear translocation with Ki of 11 nM. Phase 3.
