# Supplementary material for: Lung Fibroblasts Take up Breast Cancer Cell-derived Extracellular Vesicles Partially Through MEK2-dependent Macropinocytosis
Source: Cancer Res Commun. 2024 Jan 22;4(1):170–81. doi: 10.1158/2767-9764.CRC-23-0316 (PMC10802141; doi:10.1158/2767-9764.CRC-23-0316)
Supplement: Table S2 — Supplementary Table S2 shows the antibodies used in this study. [file crc-23-0316-s04.xlsx]

## Sheet: Sheet1
Target Protein	Company	Cat #	Dilution
AKT	Cell Signaling Technology	9272S	1 to 1000
p-AKT (S473)	Cell Signaling Technology	9271S	1 to 1000
ERK1/2	Cell Signaling Technology	4695	1 to 1000
p-ERK1/2	Cell Signaling Technology	19762	1 to 500
MEK1	Cell Signaling Technology	12671S	1 to 500
MEK2	Cell Signaling Technology	9147S	1 to 500
β-actin	Cell Signaling Technology	4967L	1 to 1000
Alix	Cell Signaling Technology	2171S	1 to 1000
TSG101	Invitrogen	PA5-31260	1 to 500
CD63	Santa Cruz Biotechnology	sc-59286	1 to 1000
CD9	RD System	MAB25292	1 to 1000
GM130	Cell Signaling Technology	12480S	1 to 1000
